# Supplementary material for: Wood Usage and Fire Veneration in the Pamir, Xinjiang, 2500 yr BP
Source: PLoS One. 2015 Aug 26;10(8):e0134847. doi: 10.1371/journal.pone.0134847 (PMC4550437; doi:10.1371/journal.pone.0134847)
Supplement: S1 Table — (XLSX) [file pone.0134847.s001.xlsx]

## Sheet: Sheet2
tomb. no	speciman. no	use	species
M9	M9:1	fire altar	Betula sp.
M9	M9:2	fire altar	Betula sp.
M9	M9:6	woodware	Betula sp.
M9	M9:10	wooden plate	Betula sp.
M9	M9:11	wooden plate	Populus sp.
M9	M9:12	arrow shaft	Lonicera sp.
M11	M11:1	fire altar	Populus sp.
M12	M12:1	fire altar	Sabina sp.
M13	M13:1	fire altar	Betula sp.
M13	M13:2	wooden plate	Betula sp.
M13	M13:3	woodware	Betula sp.
M14	M14:1	wooden plate	Betula sp.
M14	M14:2	hearth board	Populus sp.
M14	M14:3	arrow shaft	Lonicera sp.
M14	M14:4	arrow shaft	Lonicera sp.
M14	M14:5	arrow shaft	Lonicera sp.
M14	M14:6	arrow shaft	Lonicera sp.
M14	M14:7	arrow shaft	Lonicera sp.
M14	M14:8	wooden stick	Salix sp.
M14	M14:9	wooden stick	Salix sp.
M14	M14:10	wooden stick	Salix sp.
M14	M14:11	shoo konghou	Fraxinus syriaca
M14	M14:12	hand drill	Populus sp.
M15	M15:1	fire altar	Sabina sp.
M16	M16:1	shoo konghou	Populus sp.
M16	M16:3	wooden plate	Betula sp.
M17	M17:1	wooden plate	Populus sp.
M18	M18:2	wooden plate	Betula sp.
M22	M22:2	wooden plate	unidentified
M22	M22:4	wooden plate	Populus sp.
M22	M22:6	harp	Fraxinus syriaca
M23	M23:1	wooden plate	Betula sp.
M23	M23:3	wooden plate	Betula sp.
M23	M23:4	wooden plate	Salix sp.
M23	M23:7	wooden plate	Betula sp.
M23	M23:13	crutch	Salix sp.
M23	M23:14	fire altar	Betula sp.
M24	M24:1	wooden plate	unidentified
M25	M25:2	fire altar	Sabina sp.
M25	M25:7	wooden plate	Populus sp.
M25	M25:16	wooden plate	Populus sp.
M25	M25:18	arrow shaft	Lonicera sp.
M25	M25:19	hand drill	Salix sp.
M25	M25:20	wooden plate	Betula sp.
M27	M27:2	woodware	Populus sp.
M27	M27:3	wooden plate	Betula sp.
M28	M28:1	woodware	Elaeagnus angustifolia
M28	M28:2	wooden plate	Betula sp.
M28	M28:4	arrow shaft	Lonicera sp.
M29	M29:1	hearth board	Populus sp.
M29	M29:3	wooden plate	Betula sp.
M29	M29:4	wooden plate	Betula sp.
M30	M30:1	wooden plate	Betula sp.
M30	M30:5	wooden plate	Betula sp.
M31	M31:1	woodware	Betula sp.
M31	M31:6	fire altar	Betula sp.
M32	M32:4	hand drill	Populus sp.
M32	M32:5	hearth board	Sabina sp.
M32	M32:8	wooden plate	Populus sp.
M33	M33:4	wooden plate	Betula sp.
M33	M33:7	wooden bowl	unidentified
M35	M35:7	fire altar	unidentified
M35	M35:15	hand drill	Salix sp.
M35	M35:16	wooden plate	Betula sp.
M41	M41:1	wooden plate	Populus sp.
M41	M41:2	wooden plate	Betula sp.
M43	M43:2	wooden plate	Populus sp.
M44	M44:3	woodware	Salix sp.
M44	M44:4	wooden plate	Betula sp.
M50	M50:2	fire altar	Betula sp.
